# Supplementary material for: Gas explosion early warning method in coal mines by intelligent mining system and multivariate data analysis
Source: PLoS One. 2023 Nov 2;18(11):e0293814. doi: 10.1371/journal.pone.0293814 (PMC10621839; doi:10.1371/journal.pone.0293814)
Supplement: S1 Data — (ZIP) [file pone.0293814.s001.zip]

Archive with 3 entries (2 files):
- data/
- data/code description.docx
- data/code.txt
