# Supplementary material for: Gas explosion early warning method in coal mines by intelligent mining system and multivariate data analysis
Source: PLoS One. 2023 Nov 2;18(11):e0293814. doi: 10.1371/journal.pone.0293814 (PMC10621839; doi:10.1371/journal.pone.0293814)
Supplement: S1 Data — (ZIP) [file pone.0293814.s001.zip › data/code.txt]

from sklearn.ensemble import RandomForestClassifier
from sklearn.model_selection import train_test_split
from sklearn.metrics import accuracy_score
import numpy as np

data = pd.read_csv('data.csv')

X = data.drop('label', axis=1)
y = data['label']

Mtry_values = range(1, 9)
Ntree_values = range(0, 351)

best_accuracy = 0
best_params = (0, 0)

for Mtry in Mtry_values:
    for Ntree in Ntree_values:
        clf = RandomForestClassifier(n_estimators=Ntree, max_features=Mtry, random_state=0)

        X_train, X_test, y_train, y_test = train_test_split(X, y, test_size=0.2, random_state=0)

        clf.fit(X_train, y_train)

        y_pred = clf.predict(X_test)

        accuracy = accuracy_score(y_test, y_pred)

        if accuracy > best_accuracy:
            best_accuracy = accuracy
            best_params = (Mtry, Ntree)

print(f'Best parameters: Mtry={best_params[0]}, Ntree={best_params[1]} with accuracy {best_accuracy}')
